# Supplementary material for: Habitat Predicts Levels of Genetic Admixture in Saccharomyces cerevisiae
Source: G3 (Bethesda). 2017 Jul 10;7(9):2919–29. doi: 10.1534/g3.117.041806 (PMC5592920; doi:10.1534/g3.117.041806)
Supplement: Supplementary file 2 [file 2919FileS2.tsv]

Strain	Habitat	UsedAsRef	chr1	chr2	chr3	chr4	chr5	chr6	chr7	chr8	chr9	chr10	chr11	chr12	chr13	chr14	chr15	chr16	chrbychr70	chrbychr70details
273614Nm	human	nonref	WA	European	undef	sake	European	undef	European	sake	European	sake	WINE	European	undef	undef	European	undef	admixed	WA/European/undef/sake/WINE
322134Sm	human	nonref	European	European	undef	EUO	European	undef	European	European	European	undef	sake	European	WINE	undef	European	undef	admixed	European/undef/EUO/sake/WINE
378604Xm	human	nonref	undef	sake	undef	WINE	European	undef	sake	sake	undef	sake	WINE	European	WINE	undef	European	WA	admixed	undef/sake/WINE/European/WA
AN1f2s1	fruit	nonref	sake	undef	European	sake	sake	undef	sake	European	undef	sake	sake	sake	undef	sake	undef	European	admixed	sake/undef/European
AN1g2s1	fruit	nonref	European	WINE	undef	sake	sake	undef	European	European	European	sake	sake	European	undef	sake	European	undef	admixed	European/WINE/undef/sake
AN3e1s1	fruit	nonref	European	European	European	WINE	European	undef	European	European	European	undef	WINE	European	WINE	undef	European	European	WINE	European/WINE/undef
ARN019As1	fruit	nonref	European	WINE	European	WINE	European	na	European	European	European	undef	WINE	European	WINE	undef	European	European	WINE	European/WINE/undef
ARN020As1	fruit	nonref	European	WINE	European	WINE	European	na	European	European	European	undef	WINE	European	WINE	undef	European	European	WINE	European/WINE/undef
ARN022As1	fruit	nonref	European	WINE	European	WINE	European	na	European	European	European	undef	WINE	European	WINE	undef	European	European	WINE	European/WINE/undef
ARN056As1	fruit	nonref	European	USA	European	MAL	European	undef	European	European	undef	undef	undef	undef	WINE	undef	European	European	admixed	European/USA/MAL/undef/WINE
ARN179As1	fruit	nonref	USA	USA	USA	undef	NCO	undef	NCO	USA	USA	undef	undef	NCO	undef	NCO	undef	NCO	NCO	USA/undef/NCO
ARN202Bs1	fruit	nonref	USA	USA	USA	undef	NCO	undef	NCO	USA	USA	undef	undef	NCO	undef	NCO	undef	NCO	NCO	USA/undef/NCO
ARN231As1	fruit	nonref	undef	USA	undef	undef	undef	undef	undef	undef	undef	sake	undef	European	undef	sake	undef	undef	admixed	undef/USA/sake/European
ARN239As1	fruit	nonref	USA	USA	USA	undef	NCO	undef	NCO	USA	USA	undef	undef	NCO	undef	NCO	undef	NCO	NCO	USA/undef/NCO
ARN244As1	fruit	nonref	undef	USA	undef	undef	NCO	undef	NCO	undef	undef	sake	undef	undef	undef	undef	undef	NCO	admixed	undef/USA/NCO/sake
ARN245As1	fruit	nonref	undef	USA	undef	undef	undef	undef	undef	undef	undef	undef	undef	undef	undef	sake	undef	undef	admixed	undef/USA/sake
BC187m	fermentation	nonref	European	WINE	European	WINE	sake	undef	European	European	European	undef	undef	European	WINE	undef	European	European	admixed	European/WINE/sake/undef
DBVPG1106m	fruit	ref	European	WINE	European	WINE	European	WINE	European	European	European	WINE	WINE	European	WINE	WINE	European	European	WINE	European/WINE
DBVPG1373m	soilUnknown	nonref	European	WINE	European	WINE	European	undef	European	European	European	undef	undef	European	WINE	undef	European	undef	WINE	European/WINE/undef
DBVPG1788m	soilUnknown	nonref	European	European	European	WINE	European	undef	European	European	European	undef	WINE	European	WINE	undef	European	European	WINE	European/WINE/undef
DBVPG1853m	fermentation	nonref	undef	European	European	WINE	European	undef	European	European	undef	undef	undef	European	undef	undef	European	European	WINE	undef/European/WINE
DBVPG6044m	fermentation	ref	WA	WA	WA	WA	WA	WA	WA	WA	WA	WA	WA	WA	WA	WA	WA	WA	WA	WA
DBVPG6765m	soilUnknown	nonref	European	WINE	European	WINE	European	undef	European	European	European	undef	WINE	European	WINE	undef	European	European	WINE	European/WINE/undef
HUN9s1	oak	nonref	undef	European	European	EUO	European	undef	European	European	European	undef	undef	European	undef	undef	European	European	EUO	undef/European/EUO
K11m	fermentation	ref	sake	sake	sake	sake	sake	sake	sake	sake	sake	sake	sake	sake	sake	sake	sake	sake	sake	sake
L1374m	fermentation	ref	European	WINE	European	WINE	European	WINE	European	European	European	WINE	WINE	European	WINE	WINE	European	European	WINE	European/WINE
L1528m	fermentation	nonref	European	WINE	European	WINE	European	undef	European	European	European	undef	WINE	European	WINE	undef	European	European	WINE	European/WINE/undef
NCYC110m	fermentation	ref	WA	WA	WA	WA	WA	WA	WA	WA	WA	WA	WA	WA	WA	WA	WA	WA	WA	WA
NCYC361m	fermentation	nonref	undef	WINE	European	EUO	European	undef	European	sake	European	undef	WINE	European	WINE	undef	European	undef	admixed	undef/WINE/European/EUO/sake
PYR4b1s1	oak	nonref	European	European	European	EUO	European	undef	European	European	European	undef	undef	European	undef	undef	European	European	EUO	European/EUO/undef
RM11	fermentation	nonref	European	WINE	European	WINE	European	undef	European	European	European	undef	undef	European	WINE	undef	European	European	WINE	European/WINE/undef
S288cRef	fruit	nonref	undef	sake	European	MAL	European	undef	undef	sake	European	sake	WINE	European	undef	undef	European	European	admixed	undef/sake/European/MAL/WINE
SDO1s1	oak	ref	USA	USA	USA	NCO	NCO	NCO	NCO	USA	USA	NCO	NCO	NCO	NCO	NCO	NCO	NCO	NCO	USA/NCO
SDO2s1	oak	nonref	USA	USA	USA	undef	NCO	undef	NCO	USA	USA	undef	undef	NCO	undef	NCO	undef	NCO	NCO	USA/undef/NCO
SDO3s1	oak	ref	USA	USA	USA	NCO	NCO	NCO	NCO	USA	USA	NCO	NCO	NCO	NCO	NCO	NCO	NCO	NCO	USA/NCO
SDO4s1	oak	nonref	USA	USA	USA	undef	NCO	undef	NCO	USA	USA	undef	undef	NCO	undef	NCO	undef	NCO	NCO	USA/undef/NCO
SDO6s1	oak	nonref	USA	USA	USA	undef	NCO	undef	NCO	USA	USA	undef	undef	NCO	undef	NCO	undef	NCO	NCO	USA/undef/NCO
SDO7s1	oak	nonref	USA	USA	USA	undef	NCO	undef	NCO	USA	USA	undef	undef	NCO	undef	NCO	undef	NCO	NCO	USA/undef/NCO
SDO8s1	oak	nonref	USA	USA	USA	WINE	NCO	undef	NCO	USA	USA	undef	undef	NCO	undef	NCO	undef	NCO	admixed	USA/WINE/NCO/undef
SDO9s1	oak	nonref	USA	USA	USA	WINE	NCO	undef	NCO	USA	USA	undef	undef	NCO	undef	NCO	undef	NCO	admixed	USA/WINE/NCO/undef
SK1m	soilUnknown	nonref	sake	WA	undef	WA	WA	WA	undef	WA	undef	WA	WA	WA	undef	undef	undef	WA	admixed	sake/WA/undef
SM01s1	oak	nonref	USA	USA	USA	WINE	NCO	undef	NCO	USA	USA	undef	undef	undef	undef	NCO	undef	undef	admixed	USA/WINE/NCO/undef
SM02s1	oak	nonref	USA	USA	USA	MAL	NCO	undef	NCO	USA	USA	undef	undef	undef	undef	NCO	undef	undef	admixed	USA/MAL/NCO/undef
SM12s1	oak	nonref	USA	USA	USA	undef	NCO	undef	NCO	USA	USA	undef	undef	NCO	undef	NCO	undef	NCO	NCO	USA/undef/NCO
SM17s1	oak	nonref	USA	USA	USA	undef	NCO	undef	NCO	USA	USA	undef	undef	NCO	undef	NCO	undef	NCO	NCO	USA/undef/NCO
SM66s1	oak	nonref	USA	USA	USA	undef	NCO	undef	NCO	USA	USA	undef	undef	NCO	undef	NCO	undef	NCO	NCO	USA/undef/NCO
SM69s1	oak	nonref	USA	USA	USA	undef	NCO	undef	NCO	USA	USA	undef	undef	NCO	undef	NCO	undef	NCO	NCO	USA/undef/NCO
UWOPS03_4614m	fruit	ref	MAL	MAL	MAL	MAL	MAL	MAL	MAL	MAL	MAL	MAL	MAL	MAL	MAL	MAL	MAL	MAL	MAL	MAL
UWOPS05_2173m	fruit	ref	MAL	MAL	MAL	MAL	MAL	MAL	MAL	MAL	MAL	MAL	MAL	MAL	MAL	MAL	MAL	MAL	MAL	MAL
UWOPS05_2272m	fruit	nonref	MAL	MAL	MAL	MAL	MAL	undef	MAL	MAL	undef	MAL	MAL	MAL	undef	undef	MAL	undef	MAL	MAL/undef
UWOPS83_7873m	fruit	nonref	undef	undef	MAL	undef	European	undef	undef	European	undef	undef	undef	undef	undef	undef	European	undef	admixed	undef/MAL/European
UWOPS87_2421m	fruit	nonref	European	undef	undef	WA	sake	undef	undef	sake	undef	sake	WINE	undef	undef	undef	European	undef	admixed	European/undef/WA/sake/WINE
Y12m	fermentation	nonref	sake	undef	sake	sake	sake	undef	sake	sake	undef	sake	sake	sake	undef	sake	undef	undef	sake	sake/undef
Y55m	fruit	nonref	WA	WA	European	WA	WA	WA	European	WA	European	undef	WA	European	undef	undef	European	WA	admixed	WA/European/undef
Y9m	fermentation	ref	sake	sake	sake	sake	sake	sake	sake	sake	sake	sake	sake	sake	sake	sake	sake	sake	sake	sake
YIIc17_E5	fermentation	nonref	European	sake	undef	sake	sake	undef	European	European	European	undef	undef	European	WINE	sake	European	European	admixed	European/sake/undef/WINE
YJM789	human	nonref	sake	WINE	undef	sake	undef	undef	European	European	undef	undef	sake	European	undef	sake	European	undef	admixed	sake/WINE/undef/European
YJM975m	human	nonref	European	WINE	European	WINE	European	undef	European	European	European	undef	WINE	European	WINE	undef	European	European	WINE	European/WINE/undef
YJM978m	human	nonref	European	WINE	European	WINE	European	undef	European	European	European	undef	WINE	European	WINE	undef	European	European	WINE	European/WINE/undef
YJM981m	human	nonref	European	WINE	European	WINE	European	undef	European	European	European	undef	WINE	European	WINE	undef	European	European	WINE	European/WINE/undef
YPS128m	oak	ref	USA	USA	USA	PAO	PAO	PAO	PAO	USA	USA	PAO	PAO	PAO	PAO	PAO	PAO	PAO	PAO	USA/PAO
YPS139s1	oak	nonref	USA	USA	USA	undef	undef	undef	PAO	USA	USA	undef	PAO	undef	undef	undef	PAO	undef	PAO	USA/undef/PAO
YPS396	oak	nonref	USA	USA	USA	undef	undef	undef	PAO	USA	USA	undef	PAO	undef	undef	undef	PAO	undef	PAO	USA/undef/PAO
YPS400	oak	nonref	USA	USA	USA	undef	undef	undef	PAO	USA	USA	undef	PAO	undef	undef	undef	PAO	undef	PAO	USA/undef/PAO
YPS600	oak	nonref	USA	USA	USA	undef	undef	undef	PAO	USA	USA	undef	PAO	undef	undef	undef	PAO	undef	PAO	USA/undef/PAO
YPS602	oak	nonref	USA	USA	USA	undef	undef	undef	PAO	USA	USA	undef	PAO	undef	undef	undef	PAO	undef	PAO	USA/undef/PAO
YPS604	oak	nonref	USA	USA	USA	undef	undef	undef	PAO	USA	USA	undef	PAO	undef	undef	undef	PAO	undef	PAO	USA/undef/PAO
YPS606m	oak	ref	USA	USA	USA	PAO	PAO	PAO	PAO	USA	USA	PAO	PAO	PAO	PAO	PAO	PAO	PAO	PAO	USA/PAO
YPS608	oak	nonref	USA	USA	USA	undef	undef	undef	PAO	USA	USA	undef	PAO	undef	undef	undef	PAO	undef	PAO	USA/undef/PAO
YPS610	oak	nonref	USA	USA	USA	undef	undef	undef	PAO	USA	USA	undef	PAO	undef	undef	undef	PAO	undef	PAO	USA/undef/PAO
ZP560s1	oak	ref	EUO	European	European	EUO	European	EUO	European	European	European	EUO	EUO	European	EUO	EUO	European	European	EUO	EUO/European
ZP561s1	oak	nonref	EUO	European	European	EUO	European	undef	European	European	European	undef	undef	European	undef	EUO	European	European	EUO	EUO/European/undef
ZP562s1	oak	ref	EUO	European	EUO	EUO	European	EUO	European	European	European	EUO	EUO	European	EUO	EUO	European	European	EUO	EUO/European
ZP565s1	oak	nonref	EUO	European	European	EUO	European	undef	European	European	European	undef	undef	European	undef	EUO	European	European	EUO	EUO/European/undef
ZP568s1	oak	nonref	European	European	EUO	EUO	European	undef	European	European	European	undef	undef	European	undef	EUO	European	European	EUO	European/EUO/undef
ZP577s1	oak	nonref	European	WINE	European	WINE	European	undef	European	European	European	undef	WINE	European	WINE	undef	European	European	WINE	European/WINE/undef
ZP578s1	oak	nonref	European	WINE	European	WINE	European	undef	European	European	European	undef	WINE	European	WINE	undef	European	European	WINE	European/WINE/undef
ZP579s1	oak	nonref	European	WINE	European	WINE	European	undef	European	European	European	undef	undef	European	WINE	undef	European	European	WINE	European/WINE/undef
ZP633s1	oak	nonref	EUO	European	European	EUO	European	undef	European	European	European	undef	undef	European	undef	undef	European	European	EUO	EUO/European/undef
ZP636s1	oak	nonref	European	European	European	EUO	European	undef	European	European	European	undef	undef	European	undef	EUO	European	European	EUO	European/EUO/undef
